# Supplementary material for: iTRAQ-Based Proteomic and Physiological Analyses Reveal the Mechanisms of Dehydration and Cryopreservation Tolerance of Sophora tonkinensis Gagnep. Seeds
Source: Plants (Basel). 2023 Apr 29;12(9):1842. doi: 10.3390/plants12091842 (PMC10180571; doi:10.3390/plants12091842)
Supplement: Supplementary file 1 [file plants-12-01842-s001.zip]

Archive with 2 entries (2 files):
- Supplementary Figures.pdf
- Supplementary Table S1-7.xlsx
